# Supplementary material for: Genome-Wide Identification and Expression Profiling Analysis of the CCT Gene Family in Solanum lycopersicum and Solanum melongena
Source: Genes (Basel). 2024 Oct 28;15(11):1385. doi: 10.3390/genes15111385 (PMC11593657; doi:10.3390/genes15111385)
Supplement: Supplementary file 1 [file genes-15-01385-s001.zip]

Archive with 8 entries (8 files):
- Table S2. Collinear regions of CCT genes within eggplant genome.xlsx
- Table S3. Collinear regions of CCT genes within tomato genome.xlsx
- Table S4. Synteny regions of CCT genes between eggplant and Arabidopsis genome.xlsx
- Table S5. Synteny regions of CCT genes between tomato and Arabidopsis genome.xlsx
- Table S6. Synteny regions of CCT genes between eggplant and tomato genome..xlsx
- Table S7. Cis-acting regulatory elements of Solanum lycopersicum CCT gene promoters.xlsx
- Table S8. Cis-acting regulatory elements of Solanum melongena CCT gene promoters.xlsx
- Table S1. The primer sequences used for qRT-PCR amplification.xlsx
