# Supplementary material for: Genome-Wide Identification and Expression Profiling Analysis of the CCT Gene Family in Solanum lycopersicum and Solanum melongena
Source: Genes (Basel). 2024 Oct 28;15(11):1385. doi: 10.3390/genes15111385 (PMC11593657; doi:10.3390/genes15111385)
Supplement: Supplementary file 1 [file genes-15-01385-s001.zip › Table S2. Collinear regions of CCT genes within eggplant genome.xlsx]

## Sheet: sheet1
Table S2. Collinear regions of CCT genes within eggplant genome.
region 1 (eggplant)			region 2 (eggplant)			genes in the collinear region		Ka	Ks	Ka/Ks	Selection Pressure	Duplicate Type
Chr	Start	Stop	Chr	Start	Stop	gene 1	gene 2				Selection Pressure
SmChr03	90537774	90544281	SmChr06	82984522	82989926	SmCCT7	SmCCT14	0.176837	0.701678	0.252021	Purifying selection	Segmental duplication
SmChr05	412819	415930	SmChr10	3115595	3118657	SmCCT10	SmCCT25	3.3703	1.63562	2.06056	Positive selection	Segmental duplication
SmChr05	78912341	78913477	SmChr08	4423893	4426265	SmCCT12	SmCCT19	0.999602	1.1992	0.833559	Purifying selection	Segmental duplication
SmChr05	79005173	79008049	SmChr09	86422926	86428176	SmCCT13	SmCCT23	2.17536	2.50512	0.868368	Purifying selection	Segmental duplication
SmChr09	4317509	4324142	SmChr10	76954521	76973505	SmCCT21	Smechr1002246.1	1.98678	4.4657	0.444897	Purifying selection	Segmental duplication
SmChr10	1499166	1501192	SmChr11	91435206	91437439	SmCCT24	SmCCT27	0.263322	4.05674	0.0649098	Purifying selection	Segmental duplication
SmChr02	72045312	72047478	SmChr02	72065225	72065742	SmCCT1	SmCCT2	1.91634	4.03538	0.474885	Purifying selection	Tandem duplication
