# Supplementary material for: Genome-Wide Identification and Expression Profiling Analysis of the CCT Gene Family in Solanum lycopersicum and Solanum melongena
Source: Genes (Basel). 2024 Oct 28;15(11):1385. doi: 10.3390/genes15111385 (PMC11593657; doi:10.3390/genes15111385)
Supplement: Supplementary file 1 [file genes-15-01385-s001.zip › Table S3. Collinear regions of CCT genes within tomato genome.xlsx]

## Sheet: SHEET1
Table S3. Collinear regions of CCT genes within tomato genome.
region 1 (tomato)			region 2 (tomato)			genes in the collinear region		Ka	Ks	Ka/Ks	Selection Pressure	Duplicate Type
Chr	Start	Stop	Chr	Start	Stop	gene 1	gene 2				Selection Pressure
Slchr03	62565853	62567474	Slchr06	41034051	41040009	SlCCT6	SlCCT14	0.254057	0.698179	0.363886	Purifying selection	Segmental duplication
Slchr03	59800548	59806781	Slchr04	940495	942888	SlCCT7	SlCCT8	0.590608	4.06364	0.14534	Purifying selection	Segmental duplication
Slchr07	58174801	58183106	Slchr12	764033	771486	SlCCT17	SlCCT25	0.227665	0.853986	0.266591	Purifying selection	Segmental duplication
Slchr08	1154652	1156466	Slchr12	64913638	64915137	SlCCT20	SlCCT26	1.00715	3.77585	0.266734	Purifying selection	Segmental duplication
Slchr09	66199248	66202425	Slchr12	65167779	65169533	SlCCT22	SlCCT27	0.458382	2.20485	0.207897	Purifying selection	Segmental duplication
Slchr2	49357153	49358925	Slchr2	49365916	49368618	SlCCT1	SlCCT2	0.073383	0.302471	0.242612	Purifying selection	Tandem duplication
