# Supplementary material for: Genome-Wide Identification and Expression Profiling Analysis of the CCT Gene Family in Solanum lycopersicum and Solanum melongena
Source: Genes (Basel). 2024 Oct 28;15(11):1385. doi: 10.3390/genes15111385 (PMC11593657; doi:10.3390/genes15111385)
Supplement: Supplementary file 1 [file genes-15-01385-s001.zip › Table S4. Synteny regions of CCT genes between eggplant and Arabidopsis genome.xlsx]

## Sheet: sm-at
Table S4. Synteny regions of CCT genes between eggplant and Arabidopsis genome.
region 1 (eggplant)			region 2 (Arabidopsis)			genes in the syntenic region		Ka	Ks
Chr	Start	Stop	Chr	Start	Stop	gene 1	gene 2
E02	72045312	72047478	AtChr3	487236	488693	SmCCT1	AT3G02380.1	0.369544	3.69493
E02	72045312	72047478	AtChr5	5171182	5172758	SmCCT1	AT5G15840.1	0.440892	1.79497
E02	74514378	74517728	AtChr5	4631891	4633713	SmCCT3	AT5G14370.1	0.923666	3.86327
E03	81810396	81814608	AtChr4	13890644	13892995	SmCCT5	AT4G27900.1	0.618682	3.82219
E03	81810396	81814608	AtChr5	21673525	21675733	SmCCT5	AT5G53420.1	0.578979	3.72472
E03	83057886	83062489	AtChr2	19232649	19235087	SmCCT6	AT2G46790.1	0.748913	4.23358
E03	90537774	90544281	AtChr5	24675064	24678550	SmCCT7	AT5G61380.1	0.528903	4.23466
E03	93516535	93518191	AtChr1	27779166	27780676	SmCCT8	AT1G73870.1	0.710292	4.10677
E03	93516535	93518191	AtChr1	25709114	25710907	SmCCT8	AT1G68520.1	0.795029	3.90056
E03	93516535	93518191	AtChr1	8933716	8935460	SmCCT8	AT1G25440.1	0.651522	4.13766
E03	93516535	93518191	AtChr1	18174740	18175964	SmCCT8	AT1G49130.1	0.725721	4.12302
E04	597191	603333	AtChr2	19232649	19235087	SmCCT9	AT2G46790.1	0.792157	2.43043
E06	82984522	82989926	AtChr5	24675064	24678550	SmCCT14	AT5G61380.1	0.482606	4.28883
E07	588003	590102	AtChr5	23355464	23356989	SmCCT15	AT5G57660.1	0.593104	2.665
E07	90210322	90218565	AtChr3	2441657	2444532	SmCCT17	AT3G07650.1	0.462855	4.0717
E07	106616442	106618308	AtChr3	4099199	4100473	SmCCT18	AT3G12890.1	0.95942	3.65697
E08	4423893	4426265	AtChr2	10566898	10568145	SmCCT19	AT2G24790.1	0.546295	3.95687
E08	4423893	4426265	AtChr5	8589234	8591236	SmCCT19	AT5G24930.1	0.504018	4.08188
E08	85099392	85102284	AtChr1	23682422	23684367	SmCCT20	AT1G63820.1	0.760117	3.79517
E08	85099392	85102284	AtChr5	16561278	16563732	SmCCT20	AT5G41380.1	0.794993	3.81743
E09	4317509	4324142	AtChr5	637897	641977	SmCCT21	AT5G02810.1	0.826908	4.46303
E09	81226910	81230720	AtChr2	19607996	19609645	SmCCT22	AT2G47890.1	0.578017	3.99356
E09	86422926	86428176	AtChr1	1221433	1224366	SmCCT23	AT1G04500.1	0.771172	3.98868
E09	86422926	86428176	AtChr2	14133929	14137154	SmCCT23	AT2G33350.1	0.757973	4.00052
E10	1499166	1501192	AtChr1	25709114	25710907	SmCCT24	AT1G68520.1	0.664246	4.05271
E10	3115595	3118657	AtChr3	7706748	7708093	SmCCT25	AT3G21880.1	0.938714	3.99429
E12	68005632	68007547	AtChr5	24150983	24153084	SmCCT29	AT5G59990.1	0.744621	3.49433
