# Supplementary material for: Genome-Wide Identification and Expression Profiling Analysis of the CCT Gene Family in Solanum lycopersicum and Solanum melongena
Source: Genes (Basel). 2024 Oct 28;15(11):1385. doi: 10.3390/genes15111385 (PMC11593657; doi:10.3390/genes15111385)
Supplement: Supplementary file 1 [file genes-15-01385-s001.zip › Table S5. Synteny regions of CCT genes between tomato and Arabidopsis genome.xlsx]

## Sheet: sheet1
Table S5. Synteny regions of CCT genes between tomato and Arabidopsis genome.
region 1 (tomato)			region 2 (Arabidopsis)			genes in the syntenic region		Ka	Ks
Chr	Start	Stop	Chr	Start	Stop	gene 1	gene 2
Slchr02	52454166	52457500	AtChr5	4631891	4633713	SlCCT3	AT5G14370.1	0.935266	3.93123
Slchr03	47851661	47855589	AtChr4	13890644	13892995	SlCCT5	AT4G27900.1	0.560363	3.12523
Slchr03	47851661	47855589	AtChr5	21673525	21675733	SlCCT5	AT5G53420.1	0.518421	1.6732
Slchr03	59800548	59806781	AtChr5	24675064	24678550	SlCCT6	AT5G61380.1	0.544338	4.30952
Slchr03	62565853	62567474	AtChr1	27779166	27780676	SlCCT7	AT1G73870.1	0.631424	4.06911
Slchr03	62565853	62567474	AtChr1	25709114	25710907	SlCCT7	AT1G68520.1	0.609003	4.03742
Slchr03	62565853	62567474	AtChr1	18174740	18175964	SlCCT7	AT1G49130.1	0.762427	3.84312
Slchr04	940495	942888	AtChr1	25709114	25710907	SlCCT8	AT1G68520.1	0.596491	4.0997
Slchr04	940495	942888	AtChr1	8933716	8935460	SlCCT8	AT1G25440.1	0.629532	4.08244
Slchr05	3490063	3492184	AtChr1	25709114	25710907	SlCCT10	AT1G68520.1	0.655866	4.13545
Slchr06	41034051	41040009	AtChr5	24675064	24678550	SlCCT14	AT5G61380.1	0.500124	4.32993
Slchr07	1468325	1470183	AtChr5	23355464	23356989	SlCCT15	AT5G57660.1	0.618411	4.1203
Slchr07	58174801	58183106	AtChr3	2441657	2444532	SlCCT17	AT3G07650.1	0.430079	4.06069
Slchr07	67767417	67768873	AtChr3	4099199	4100473	SlCCT18	AT3G12890.1	0.895557	3.78615
Slchr08	1154652	1156466	AtChr2	10566898	10568145	SlCCT19	AT2G24790.1	0.561596	3.98774
Slchr08	1154652	1156466	AtChr5	8589234	8591236	SlCCT19	AT5G24930.1	0.518975	4.16509
Slchr08	62540188	62542440	AtChr1	23682422	23684367	SlCCT20	AT1G63820.1	0.890885	3.75739
Slchr08	62540188	62542440	AtChr5	16561278	16563732	SlCCT20	AT5G41380.1	0.853216	3.80302
Slchr09	62591354	62593707	AtChr2	19607996	19609645	SlCCT21	AT2G47890.1	0.668551	4.03606
Slchr09	66199248	66202425	AtChr1	1221433	1224366	SlCCT22	AT1G04500.1	0.651727	3.90975
Slchr09	66199248	66202425	AtChr2	14133929	14137154	SlCCT22	AT2G33350.1	0.682785	3.91974
Slchr11	54102808	54104700	AtChr5	24150983	24153084	SlCCT24	AT5G59990.1	0.846844	3.67376
Slchr12	64913638	64915137	AtChr2	10566898	10568145	SlCCT26	AT2G24790.1	0.562535	3.02315
Slchr12	65167779	65169533	AtChr1	1221433	1224366	SlCCT27	AT1G04500.1	0.7984	3.83011
Slchr12	65167779	65169533	AtChr2	14133929	14137154	SlCCT27	AT2G33350.1	0.862381	3.85864
