# Supplementary material for: Genome-Wide Identification and Expression Profiling Analysis of the CCT Gene Family in Solanum lycopersicum and Solanum melongena
Source: Genes (Basel). 2024 Oct 28;15(11):1385. doi: 10.3390/genes15111385 (PMC11593657; doi:10.3390/genes15111385)
Supplement: Supplementary file 1 [file genes-15-01385-s001.zip › Table S6. Synteny regions of CCT genes between eggplant and tomato genome..xlsx]

## Sheet: shert1
Table S6. Synteny regions of CCT genes between eggplant and tomato genome.
region 1 (eggplant)			region 2 (tomato)			genes in the syntenic region		Ka	Ks
Chr	Start	Stop	Chr	Start	Stop	gene 1	gene 2
E02	72065225	72065742	Slchr02	49357153	49358925	SmCCT2	SlCCT1	0.350568	0.661628
E02	74514378	74517728	Slchr02	52454166	52457500	SmCCT3	SlCCT3	0.201256	0.772626
E03	81810396	81814608	Slchr03	47851661	47855589	SmCCT5	SlCCT5	0.0769446	0.238042
E03	83057886	83062489	Slchr03	46704175	46709293	SmCCT6	SlCCT4	0.0995343	0.250174
E03	90537774	90544281	Slchr03	59800548	59806781	SmCCT7	SlCCT6	0.0821093	0.192024
E03	90537774	90544281	Slchr06	41034051	41040009	SmCCT7	SlCCT14	0.301693	1.04814
E03	93516535	93518191	Slchr03	62565853	62567474	SmCCT8	SlCCT7	0.313107	0.698402
E03	93516535	93518191	Slchr04	940495	942888	SmCCT8	SlCCT8	0.611831	4.01327
E04	597191	603333	Slchr10	64712891	64719450	SmCCT9	SlCCT23	0.190941	0.324205
E05	412819	415930	Slchr05	57493969	57496194	SmCCT10	SlCCT13	0.324382	0.562953
E05	9998348	10004592	Slchr07	58174801	58183106	SmCCT11	SlCCT17	0.324382	0.562953
E05	78912341	78913477	Slchr08	1154652	1156466	SmCCT12	SlCCT20	0.255868	0.918734
E05	78912341	78913477	Slchr12	64913638	64915137	SmCCT12	SlCCT26	1.25343	3.85653
E05	79005173	79008049	Slchr12	65167779	65169533	SmCCT13	SlCCT27	0.144849	0.508704
E06	82984522	82989926	Slchr03	59800548	59806781	SmCCT14	SlCCT6	0.328665	1.10777
E06	82984522	82989926	Slchr06	41034051	41040009	SmCCT14	SlCCT14	0.139433	0.305436
E07	588003	590102	Slchr07	1468325	1470183	SmCCT15	SlCCT15	0.197386	0.472537
E07	5761294	5765503	Slchr07	3439593	3443593	SmCCT16	SlCCT16	0.162876	0.676297
E07	90210322	90218565	Slchr07	58174801	58183106	SmCCT17	SlCCT17	0.109775	0.274227
E07	106616442	106618308	Slchr07	67767417	67768873	SmCCT18	SlCCT18	0.301154	3.43521
E08	4423893	4426265	Slchr08	1154652	1156466	SmCCT19	SlCCT20	1.086	3.768
E08	4423893	4426265	Slchr12	64913638	64915137	SmCCT19	SlCCT26	0.252623	1.7175
E08	85099392	85102284	Slchr08	62540188	62542440	SmCCT20	SlCCT19	1.29418	3.70925
E09	4317509	4324142	Slchr04	42073726	42080420	SmCCT21	SlCCT9	0.715856	4.33595
E09	4317509	4324142	Slchr10	64138275	64148993	SmCCT21	Solyc10g086000.3.1	0.729043	1.26943
E09	81226910	81230720	Slchr09	62591354	62593707	SmCCT22	SlCCT21	0.11635	0.538183
E09	86422926	86428176	Slchr09	66199248	66202425	SmCCT23	SlCCT22	0.223158	1.77995
E09	86422926	86428176	Slchr12	65167779	65169533	SmCCT23	SlCCT27	0.614577	2.60004
E10	1499166	1501192	Slchr05	3490063	3492184	SmCCT24	SlCCT10	0.20496	1.00361
E11	35217776	35261546	Slchr04	42073726	42080420	SmCCT26	SlCCT9	0.0514662	0.190205
E11	91435206	91437439	Slchr04	940495	942888	SmCCT27	SlCCT8	0.137446	0.430897
E11	91435206	91437439	Slchr05	3490063	3492184	SmCCT27	SlCCT10	0.432343	4.04456
E12	185762	190529	Slchr07	58174801	58183106	SmCCT28	SlCCT17	0.276255	0.882249
E12	185762	190529	Slchr12	764033	771486	SmCCT28	SlCCT25	0.0458341	0.179503
E12	68005632	68007547	Slchr11	54102808	54104700	SmCCT29	SlCCT24	0.215828	0.877538
