# Supplementary material for: Genome-Wide Identification and Expression Profiling Analysis of the CCT Gene Family in Solanum lycopersicum and Solanum melongena
Source: Genes (Basel). 2024 Oct 28;15(11):1385. doi: 10.3390/genes15111385 (PMC11593657; doi:10.3390/genes15111385)
Supplement: Supplementary file 1 [file genes-15-01385-s001.zip › Table S8. Cis-acting regulatory elements of Solanum melongena CCT gene promoters.xlsx]

## Sheet: eggplant
Table S8. Cis-acting regulatory elements of Solanum melongena CCT gene promoters
Gnen name	Class of promoter induce motif
	Hormonal Regulation								Light Regulation		Stress Regulation				Plant Development
	MeJA		Abscisic acid	Auxin		Salicylic acid	Gibberellin		Light		Defense and stress	Anaerobic	Drougth	Cold	Endosperm	Meristem	seed-specific	Circadian control	zein metabolism regulation
	CGTCA-motif	TGACG-motif	ABRE	TGA-element	AuxRR-core	TCA-element	P-box	TATC-box	ACE	G-box	TC-rich repeats	ARE	MBS	LTR	GCN4_motif	CAT-box	RY-element	circadian	O2-site
SmCCT1	4	4	5							5	1	2	1		1
SmCCT2	1	1		3		2	1				1	2	1		1	1			1
SmCCT3	3	3	5				1			3	1	1	1	1	1	1		1
SmCCT4	1	1	1					1	1			3				2		1
SmCCT5			3			1				4
SmCCT6	2	2	3	1		2	1			5		1			1				1
SmCCT7	2	2	3			1				3		1	1						2
SmCCT8	2	2								1		2	1					1	1
SmCCT9			1		1		2			2		2							1
SmCCT10			2						1	3			1
SmCCT11				2						3		1	1	2	1	1			1
SmCCT12	5	5	6	2			1		1	6				1
SmCCT13			5	1		1		1	1	5		2		1					1
SmCCT14	2	2	1			1		1		1									1
SmCCT15			1			1		1		1				1	1			1
SmCCT16	2	2	5				1			5		1	2					1	1
SmCCT17	1	1	3			1				3		1	1	1		1		1
SmCCT18	2	2		1			1					1	2	2	1	1		1	2
SmCCT19	1	1		1	1	3						1		2			1	1
SmCCT20	1	1	1	1		2				1		2	1		1	1		1
SmCCT21	2	2	13				1			17	1	2	1			2		1	1
SmCCT22			1				1			6		1	1	1	1
SmCCT23	1	1	1	1				1	1	4	2	1							1
SmCCT24	2	2	1	1		1			1	1	1	2	1		2		1		1
SmCCT25	2	2	3	1						4			1
SmCCT26	1	1	2	2	1	2	1	2		2		3	1		1
SmCCT27											1	1							1
SmCCT28			2				1			1	1								1
SmCCT29	2	2	3				1			3				1	2			2	2
