# Supplementary material for: Genome-Wide Identification and Expression Profiling Analysis of the CCT Gene Family in Solanum lycopersicum and Solanum melongena
Source: Genes (Basel). 2024 Oct 28;15(11):1385. doi: 10.3390/genes15111385 (PMC11593657; doi:10.3390/genes15111385)
Supplement: Supplementary file 1 [file genes-15-01385-s001.zip › Table S1. The primer sequences used for qRT-PCR amplification.xlsx]

## Sheet: Sheet1
Table S1. The primer sequences used for qRT-PCR amplification.
Gene name	Forward primer (5'->3')	Reverse primer (5'->3')
SlCCT1/2	TGTCCCAGAATCTGCACTATG	ACCTTAGGACTCTGGCTTCT
SlCCT3	ATTTGCCGACACTTACAGGG	TTGTTGTTGCCGTTTGTTCC
SlCCT5	TGGGCCTTGATCCTATGACT	CAAGACTTCAGAGAGCGCAT
SlCCT6	AAGACCAATGCAGCTGTAGG	TTCCTCTGCTGCGGTAATTC
SlCCT7	AATTGGCAGCGAAGAGAACT	TGGCAAGCATCTTCAGTGTT
SlCCT9	TGAACATGGGCGTTGCTAAT	TCCCGTGTTTCCTTGTTCAG
SlCCT10	ATCGACAGCACCAACAGATG	AAACTCTCAACATCGGCTGC
SlCCT11	GGAAAGTTCAACTCTCAAGATGC	TCCACCTTGTTTAGCTTGCT
SlCCT12	GCTCCGTTGTCCATGATGAT	TGTCACCTCCCACAACAATG
SlCCT14	TGTCCCTCTACTATGCTGCA	TCCTGTGCTTTGATCATCAGT
SlCCT15	GCCACACTCCTCGTATCAAT	TCCATCCCTTTCATTTCTGTGT
SlCCT16	ACAATGAGAGGTGGGGTGAG	CCCACTCTCATCTCCACGAG
SlCCT17	GGGATGGGTTCAATGAGCAT	AGGCATAGACGATCCCATGA
SlCCT18	CATTATGTGCCACCCTCCAT	ATCCCAAGATTCACACCCCT
SlCCT21	ACCTGTCCAAAATTGTCCGT	TGTCTCAATGAAGCAGTCCG
SlCCT23	AACTTCTTCCGGCACTACAC	CCATCAAGTCAACAGCCTCA
SlCCT25	CAAATGCGCGTGTGAATACA	TGATCTCCAGCACTGCATTC
SlCCT26	CAACCAGAGGAAGAAGCTGA	TCGGAGCTGTAATGGTTGTG
SlActin	CTCAGCACCTTCCAGCAGATGT	TGCATCTCTGGTCCAGTAGGAAAT
SmCCT1/2	TGTTGTCCCAGAATCTGCAC	TCTTGGCCTTGTTTCTGCAT
SmCCT4	GCCCTTCTGCTTCTGAACTT	CACTTGTTTCTGCTTGCCAC
SmCCT5	TGGGCCTTGATCCTATGACT	GGTTTCCATCAGCCTTCACA
SmCCT8	CAATGTGCCTGATGAAACCG	TCCCAGCAAGCTTTCAACAT
SmCCT9	TGCATTATCGGACACCCAAG	TGCTTGTCATGCTCCAGATC
SmCCT11	GTCGAGGGGTCATCAATTCA	ACGAGAGGATGGATGATTGC
SmCCT12	ACGCCGAAAGAAGGAAATGA	ACTCGCTTCATTGTTGCTCT
SmCCT15	CTTGGATGACGCGTTTACTG	CTGAATCTGAGAACATGAAACCC
SmCCT16	AACCAGAAAACCTCGAACCC	TCAATCAATGGCGGATGGAG
SmCCT17	ACATCATTGATTGCCGACCT	ATTTGTGGATCCAACAGGCA
SmCCT19	TTGTTTAGTGAGGCGGATCC	TCAACAACTGAGCCTTGCAA
SmCCT21	AAGAAACTGGGTGTGGATGG	TCGTATTTCCAGAACCGCAG
SmCCT22	GGGGTGGTGAATCTGTTTGT	CAGCATTTCGGTTCTTGGGT
SmCCT24	ATCGGTTTCATCAGTGTCGG	TACAAAGTTGGGCCACGAAG
SmCCT26	GACTTGAACATGGGCATTGC	GTCATCCAACCGTGTTTCCT
SmCCT27	TTCAGTCTCAGGGTCAGGAT	TTCCTCGTTCTCATCGTGTG
SmCCT28	ATGTGCTGCAGTTGAAGTGA	TCTCCCATATAGCAGGCCTT
SmActin	GTTGGACTCTGGTGATGGTGTCAG	CCACGCTCAGTGAGGATCTTCATC
